# Supplementary material for: Pharmacological and Non-Pharmacological Interventions to Improve Sleep in People with Cognitive Impairment: A Systematic Review and Meta-Analysis
Source: Int J Environ Res Public Health. 2025 Jun 18;22(6):956. doi: 10.3390/ijerph22060956 (PMC12192850; doi:10.3390/ijerph22060956)
Supplement: Supplementary file 1 [file ijerph-22-00956-s001.zip]

Archive with 7 entries (7 files):
- Figure S2.pdf
- Figures_S1_Meta-analyses.pdf
- PRISMA Checklist.pdf
- Table_S1_Search Strategies.pdf
- Table_S2_Characteristics of the included trials.pdf
- Table_S3_Quality and Risk of Bias Assessment.xlsx
- Table_S4_Sleep Outcome Measures.xlsx
