# Supplementary material for: Pharmacological and Non-Pharmacological Interventions to Improve Sleep in People with Cognitive Impairment: A Systematic Review and Meta-Analysis
Source: Int J Environ Res Public Health. 2025 Jun 18;22(6):956. doi: 10.3390/ijerph22060956 (PMC12192850; doi:10.3390/ijerph22060956)
Supplement: Supplementary file 1 [file ijerph-22-00956-s001.zip › Table_S3_Quality and Risk of Bias Assessment.xlsx]

## Sheet: Sheet1
JBI Critical Appraisal Checklist for RCTs (0=No; 1=Yes; 2=Unclear; 3=N/A)	Alessi,1995	Alessi,1999	Alessi,2005	Ancoli-Israel,2002	Ancoli Israel,2003	Ancoli-Israel,2005	Asayama,2003	Baandrup,2021	Bademli,2019	Blytt,2018	Brunetti,2014	Burns,2009	Cai,2022	Camargos,2014	Cassidy-Eagle,2018	Chan,2016	Chen,2021	Chong,2006	Cimenser,2021	Connell,2007	Cooke,2009a	Cooke,2009b	Costa,2023	Cremascoli,2022	Cruz-Aguilar,2013	Cruz-Aguilar, 2018	Cumbo,2014	Cummings,2015	deOliveira,2019	Dimpfel,2020	Dowling,2005	Dowling,2008	Falck,2020	Fei,2023	Femia,2007	Fernandez,2023	Figueiro,2019	Fleischhacker,1986	Fontana Gasio,2003	Foster,1989	Friedman,2011	Froggatt,2020	Gattinger,2017	Gehrman,2009	Grove,2014	Harris,2012	Hastings,2021	Herring,2020	Hickman,2007
Was true randomization used for assignment of participants to treatment groups?	1	1	1	1	1	1	1	1	1	1	1	1	1	1	1	1	0	1	1	2	2	0	0	1	0	0	1	1	1	1	1	1	1	1	3	1	1	1	1	1	1	1	1	1	1	1	1	1	0
Was allocation to treatment groups concealed?	2	2	1	2	2	2	2	2	2	2	2	1	1	1	2	1	0	2	2	2	2	0	0	1	0	0	2	1	1	2	2	2	1	2	0	1	2	2	2	1	2	2	2	1	1	2	2	1	0
Were treatment groups similar at the baseline?	1	1	1	2	2	1	2	1	1	2	2	1	1	1	1	0	1	1	1	0	1	1	1	2	2	2	1	1	0	2	2	0	1	1	1	1	2	0	1	2	1	1	1	2	1	1	1	1	0
Were participants blind to treatment assignment?	1	0	0	0	0	1	1	0	0	1	1	0	1	1	0	0	0	1	1	0	1	0	0	1	1	1	0	1	1	1	0	1	0	1	1	1	0	1	0	1	1	0	0	1	1	0	0	1	0
Were those delivering treatment blind to treatment assignment?	0	0	0	0	0	1	1	0	0	1	0	0	0	1	0	0	0	0	0	0	0	0	0	0	0	0	0	1	0	1	0	1	0	1	1	1	0	0	0	1	2	0	0	1	1	0	0	1	0
Were outcomes assessors blind to treatment assignment?	1	0	0	3	3	1	1	0	0	3	1	1	1	1	0	1	0	1	0	0	0	0	0	0	0	0	1	1	1	1	0	1	1	0	1	1	0	0	0	1	2	1	0	1	1	2	2	1	0
Were treatment groups treated identically other than the intervention of interest?	1	1	1	1	1	1	1	1	1	1	1	1	1	1	0	1	0	1	1	1	1	1	1	1	1	1	1	1	1	1	1	1	0	1	1	1	1	1	1	1	1	1	1	1	1	0	2	1	1
Was follow up complete and if not, were differences between groups in terms of their follow up adequately described and analyzed?	0/0	0/0	0/1	0/0	0/1	0/0	0/1	1	1	0/1	1	1	1	0/1	0/0	0/0	1	1	0/1	0/0	0/1	1	0/0	0/1	1	1	0/1	0/1	0/0	0/0	2	2	0/0	0/1	0/0	0/0	0/0	0/0	0/1	0/0	0/0	0/1	0/0	2	0/0	1	0/0	0/0	2
Were participants analyzed in the groups to which they were randomized?	1	1	1	1	1	1	1	1	1	1	1	1	1	1	1	1	1	1	1	1	1	1	3	1	1	1	1	1	1	1	1	1	1	1	1	1	1	1	1	1	1	1	1	1	1	1	1	1	1
Were outcomes measured in the same way for treatment groups?	1	1	1	1	1	1	1	1	1	1	1	1	1	1	1	1	1	1	1	1	1	0	1	1	1	1	1	1	1	1	1	1	1	1	1	1	1	1	1	1	1	1	1	1	1	1	1	1	1
Were outcomes measured in a reliable way?	1	1	1	1	1	1	1	1	1	1	1	1	1	1	1	1	1	1	1	1	1	1	1	1	1	1	1	1	1	1	1	1	1	1	1	1	1	1	1	1	1	1	1	1	1	1	1	1	1
Was appropriate statistical analysis used?	1	1	1	1	1	1	1	1	1	1	1	1	1	1	1	1	1	1	1	1	1	1	1	1	1	1	1	1	1	1	1	1	1	1	1	1	1	1	1	1	1	1	1	1	1	1	1	1	1
Was the trial design appropriate, and any deviations from the standard RCT design (individual randomization, parallel groups) accounted for in the conduct and analysis of the trial?	1	1	1	1	1	1	1	1	1	1	1	1	1	1	1	1	0	1	1	1	1	0	0	1	0	0	1	1	1	1	1	1	1	1	1	1	1	1	1	1	1	1	1	1	1	1	1	1	0
JBI Additional Checklist items for Quasi-experimental studies (0=No; 1=Yes)
Is it clear in the study what is the ‘cause’ and what is the ‘effect’?	1	1	1	1	1	1	1	1	1	1	1	1	1	1	1	1	1	1	1	1	1	1	0	1	1	1	1	1	1	1	1	1	1	1	1	1	1	1	1	1	1	1	1	1	1	1	1	1	1
Was there a control group?	1	1	1	1	1	1	1	1	1	1	1	1	1	1	1	1	1	1	1	1	1	1	1	1	0	0	1	1	1	1	1	1	1	1	1	1	1	1	1	1	1	1	1	1	1	1	1	1	1
Were there multiple measurements of the outcome both pre and post the intervention/exposure?	1	1	1	1	1	1	1	1	0	1	1	1	0	1	1	0	0	0	0	0	0	0	0	0	0	0	0	0	0	0	1	1	0	0	0	0	1	0	1	0	0	0	1	0	0	1	0	0	0
Cochrane RoB2 Assessment (0=N/A; 1=Low risk; 2=some concerns; 3=high risk)
Randomisation	2	2	1	2	2	2	2	2	3	2	2	1	1	1	2	2	3	2	2	3	2	3	3	1	3	3	2	1	2	2	2	2	1	2	3	1	2	2	2	1	2	3	2	1	1	2	2	1	3
Deviation from intended intervention	1	1	1	1	1	1	1	1	1	1	1	1	1	1	1	1	1	1	1	3	2	1	2	1	1	1	1	1	2	1	1	1	1	1	1	2	2	1	1	1	1	1	2	1	1	3	3	1	1
Missing outcome data	3	3	2	3	2	3	1	1	1	1	1	1	1	1	2	3	1	1	1	3	3	1	3	2	1	1	1	1	3	3	2	2	3	1	3	2	3	3	2	3	2	1	3	2	3	1	3	1	2
Measurement of outcome	1	1	3	1	1	1	1	1	1	1	1	1	1	1	2	1	2	1	2	2	1	3	2	2	1	1	1	1	1	1	1	1	1	2	2	1	2	2	2	1	2	2	2	1	1	1	2	1	2
Reporting	2	2	2	2	2	2	2	2	1	2	1	2	1	1	2	1	1	1	2	2	2	2	2	2	2	2	1	1	1	1	2	2	1	1	1	1	2	2	2	2	2	1	1	2	1	2	2	1	1
Overall	3	3	3	3	2	3	2	2	3	2	2	2	1	1	2	3	3	2	2	3	3	3	3	2	3	3	2	1	3	3	2	2	3	2	3	2	3	3	2	3	2	3	3	2	3	3	3	1	3
[truncated: 95 more columns]
