# Supplementary material for: Pharmacological and Non-Pharmacological Interventions to Improve Sleep in People with Cognitive Impairment: A Systematic Review and Meta-Analysis
Source: Int J Environ Res Public Health. 2025 Jun 18;22(6):956. doi: 10.3390/ijerph22060956 (PMC12192850; doi:10.3390/ijerph22060956)
Supplement: Supplementary file 1 [file ijerph-22-00956-s001.zip › Table_S4_Sleep Outcome Measures.xlsx]

## Sheet: Sheet1
Outcome	Number of trials	Number of participants
Night-time total sleep time	59	4732
Sleep efficiency	39	3097
Pittsburgh Sleep Quality Index (Total)	36	2610
Sleep onset latency	32	2489
Wakefulness after sleep onset	28	1825
Night-time percentage sleep	23	1540
Daytime total sleep time	21	1691
Epworth Sleepiness Scale (Total)	20	1501
Number of night-time awakenings	19	1393
Neuropsychiatric Inventory (sleep domain)	17	3882
Inter-daily stability	17	742
Intra-daily variability	17	742
Sleep quality	15	1535
Night-time total wake time	14	1331
Night-time time in bed	13	1467
Relative amplitude	13	631
Sleep disturbance	11	1115
Use of sleep medications	9	898
L5	9	584
M10	9	584
% REM	9	484
Number of naps	9	441
Total sleep time	9	380
Daytime dysfunction	8	835
Night-time mean wake bout duration	8	674
% NREM1	8	474
% NREM2	8	474
Amplitude	8	433
REM latency	8	473
Sleep onset time	8	351
Sleep Fragmentation Index	7	507
Sleep Disorders Inventory (Total)	7	545
Acrophase	7	423
BEHAVE-AD (sleep domain)	5	1128
Night-time activity count	5	570
Mean duration of sleep bouts	5	543
Duration of naps	5	475
Day percentage sleep	5	419
% NREM3	5	408
REM duration	5	397
L5 onset	5	321
Sleep end time	5	258
Arousal Index	5	164
Daytime sleep (% obs)	4	442
Daytime total sleep time/Night-time total sleep time	4	386
Peak duration of sleep bouts	4	344
MESOR	4	262
M10 onset	4	259
Bedtime	4	249
Rising time	4	249
Night-time percentage wake	4	221
Daytime total wake time	3	528
Daytime time in bed (% obs)	3	377
Number of wake bouts	3	182
Insomnia Severity Index (Total)	3	123
REM Sleep Behaviour Disorder	3	118
Apnoea Hypopnoea Index	3	98
% Slow wave sleep	3	66
Theta power	3	52
Wakes associated with noise	2	460
Daytime time in bed	2	458
Night-time step count	2	458
Early morning awakening	2	391
NREM duration	2	326
Number of arousals	2	294
Night-time peak sleep bout duration	2	292
Night-time mean sleep bout duration	2	280
F-statistic	2	169
R-squared (cosinor)	2	120
Mean activity count	2	93
Parkinson's Disease Sleep Scale (Total)	2	80
% NREM4	2	74
NREM1 duration	2	61
NREM2 duration	2	61
Mean oxygen saturation	2	58
Beta power	2	44
Delta power	2	43
Mid-sleep time	2	41
Salivary cortisol	2	36
Number of REM bouts	2	18
NREM1 latency	2	16
NREM2 latency	2	16
Modified Hamilton Anxiety Index (insomnia domain)	1	610
Number of sleep cycles	1	285
Day peak sleep bout duration	1	230
Wakes associated with light	1	230
Wakes associated with noise and light	1	230
Wakes not associated with noise and light	1	230
Daily Record of Behaviour (sleep domain)	1	201
Nocturnal restlessness	1	189
Salivary melatonin	1	104
Time between naps	1	92
Day percentage wake	1	92
Day wakefulness after sleep onset	1	92
SCOPA – daytime sleepiness	1	82
SCOPA – night time sleep	1	82
Cosinor amplitude	1	80
Mean duration of wake bouts	1	80
Karolinska Sleepiness Scale (Total)	1	80
Athens Insomnia Scale (Total)	1	75
Nadir	1	69
Alpha	1	69
Beta	1	69
Movement & Fragmentation Index	1	68
Cornell Scale for Depression in Dementia (sleep domain)	1	66
Pseudo F-statistic	1	64
Wake Fragmentation Index	1	62
Wake efficiency	1	62
Number of night-time awakenings longer than five minutes	1	60
REM Sleep Behaviour Disorder Screening Questionnaire (Total)	1	60
Global Sleep Assessment Questionnaire (Total)	1	59
Number of bed exits	1	52
Max duration of immobility	1	52
Essen Questionnaire on age and sleepiness (daytime sleepiness)	1	52
Day wake bout duration	1	50
Sleep Evaluation Questionnaire (Total)	1	44
Day light sleep duration	1	43
Day deep sleep duration	1	43
Day very deep sleep duration	1	43
Night light sleep duration	1	43
Night deep sleep duration	1	43
Night very deep sleep duration	1	43
Night distance travelled	1	43
Apnoea Index	1	40
Respiratory Disturbance Index	1	39
Wake index	1	36
REM density	1	35
Alpha power	1	35
Frontal delta power	1	35
Frontal theta power	1	35
Frontal alpha power	1	35
Frontal beta power	1	35
Temporal delta power	1	35
Temporal theta power	1	35
Temporal alpha power	1	35
Temporal beta power	1	35
Centroparietal delta power	1	35
Centroparietal theta power	1	35
Centroparietal alpha power	1	35
Centroparietal beta power	1	35
Occipital delta power	1	35
Occipital theta power	1	35
Occipital alpha power	1	35
Occipital beta power	1	35
Periodic limb movements per hour	1	35
Slowing ratio	1	35
Frontal slowing ratio	1	35
Temporal slowing ratio	1	35
Centroparietal slowing ratio	1	35
Occipital slowing ratio	1	35
PROMIS-SF (Total)	1	33
Sleep/Wake ratio	1	32
Night-time active duration	1	31
Night-time rest duration	1	31
Number of nocturnal sleep bouts	1	30
Mini-Sleep Questionnaire (Total)	1	30
Stuard Hospital Geriatric Rating Scale (sleep domain)	1	30
Microarousal index	1	23
Respiratory microarousal index	1	23
Non-respiratory microarousal index	1	23
Obstructive apnoea hypopnoea index	1	23
Central apnoea hypopnoea index	1	23
Mixed apnoea hypopnoea index	1	23
REM apnoea hypopnoea index	1	23
NREM apnoea hypopnoea index	1	23
Percentage sleep with oxygen saturation <90%	1	23
Number of de-saturation events	1	23
Lowest oxygen saturation	1	23
Percentage night-time activity	1	22
Frontal slow oscillation power	1	22
Centroparietal slow oscillation power	1	22
Phase-amplitude coupling	1	22
Frontal fast spindle power	1	22
Centroparietal fast spindle power	1	22
Frontal slow spindle power	1	22
Consistent bedtime	1	22
Consistent waketime	1	22
Geriatric Rating Scale (sleep domain)	1	20
Number of sleep bouts	1	17
MOS sleep problems	1	17
MOS sleep disturbance	1	17
MOS sleep adequacy	1	17
MOS daytime somnolence	1	17
Medical Outcomes Study Sleep Scale (Total)	1	17
Dim Light Melatonin Onset	1	16
Phase-angle DLMO (bedtime)	1	16
Phase-angle DLMO (sleep onset time)	1	16
Feeling refreshed after sleep	1	16
Dream recall	1	16
Sleep-wake regulation	1	16
Psychosomatic symptoms during sleep	1	16
Psychic exhausted feeling in the evening	1	16
Psychic well-balanced feeling in the evening	1	16
Serum melatonin	1	14
Number of immobile phases	1	13
Number of one minute immobility epochs	1	13
Cosinor fit	1	10
Time between first and second REM episode	1	10
Transition from sleep to wake	1	10
%NREM2 + NREM3	1	9
NREM3 duration	1	9
NREM2 + NREM3 duration	1	9
NREM2 number of arousals	1	9
NREM3 number of arousals	1	9
NREM2 arousal index	1	9
NREM3 arousal index	1	9
Spindle amplitude	1	9
Spindle duration	1	9
Spindle frequency	1	9
Spindle density	1	9
Mean slow oscillation power	1	9
Mean slow wave activity power	1	9
Mean sigma power	1	9
NREM3 latency	1	8
REM efficiency	1	8
Delta latency	1	8
Delta duration	1	8
Alpha 1 power	1	8
Alpha 2 power	1	8
Beta 1 power	1	8
Beta 2 power	1	8
Delta interhemispheric correlation	1	8
Theta interhemispheric correlation	1	8
Alpha 1 interhemispheric correlation	1	8
Alpha 2 interhemispheric correlation	1	8
Beta 1 interhemispheric correlation	1	8
Beta 2 interhemispheric correlation	1	8
NREM1 Delta power	1	8
NREM1 Theta power	1	8
NREM1 Alpha 1 power	1	8
NREM1 Alpha 2 power	1	8
NREM1 Beta 1 power	1	8
NREM1 Beta 2 power	1	8
NREM1 Gamma power	1	8
NREM2 Delta power	1	8
NREM2 Theta power	1	8
NREM2 Alpha 1 power	1	8
NREM2 Alpha 2 power	1	8
NREM2 Beta 1 power	1	8
NREM2 Beta 2 power	1	8
NREM2 Gamma power	1	8
NREM3 Delta power	1	8
NREM3 Theta power	1	8
NREM3 Alpha 1 power	1	8
NREM3 Alpha 2 power	1	8
NREM3 Beta 1 power	1	8
NREM3 Beta 2 power	1	8
NREM3 Gamma power	1	8
REM Delta power	1	8
REM Theta power	1	8
REM Alpha 1 power	1	8
REM Alpha 2 power	1	8
REM Beta 1 power	1	8
REM Beta 2 power	1	8
REM Gamma power	1	8
NREM1 Delta coherence	1	8
NREM1 Theta coherence	1	8
NREM1 Alpha 1 coherence	1	8
NREM1 Alpha 2 coherence	1	8
NREM1 Beta 1 coherence	1	8
NREM1 Beta 2 coherence	1	8
NREM1 Gamma coherence	1	8
NREM2 Delta coherence	1	8
NREM2 Theta coherence	1	8
NREM2 Alpha 1 coherence	1	8
NREM2 Alpha 2 coherence	1	8
NREM2 Beta 1 coherence	1	8
NREM2 Beta 2 coherence	1	8
NREM2 Gamma coherence	1	8
NREM3 Delta coherence	1	8
NREM3 Theta coherence	1	8
NREM3 Alpha 1 coherence	1	8
NREM3 Alpha 2 coherence	1	8
NREM3 Beta 1 coherence	1	8
NREM3 Beta 2 coherence	1	8
NREM3 Gamma coherence	1	8
REM Delta coherence	1	8
REM Theta coherence	1	8
REM Alpha 1 coherence	1	8
REM Alpha 2 coherence	1	8
REM Beta 1 coherence	1	8
REM Beta 2 coherence	1	8
REM Gamma coherence	1	8
Wake Delta + Theta/Alpha + Beta	1	8
Frontal sleep Delta + Theta/Alpha + Beta	1	8
Temporal sleep Delta + Theta/Alpha + Beta	1	8
Parietal sleep Delta + Theta/Alpha + Beta	1	8
